# Supplementary material for: Ultrathin seed wing with heterogeneous structures for highly efficient dispersal of African tulip tree
Source: Natl Sci Rev. 2026 Mar 3;13(9):nwag132. doi: 10.1093/nsr/nwag132 (PMC13189003; doi:10.1093/nsr/nwag132)
Supplement: nwag132_Supplemental_Files [file nwag132_supplemental_files.zip]

Archive with 8 entries (8 files):
- Supplementary Data.pdf
- Video S1 Natural seed flight in the turbulent airflow.mp4
- Video S2 Seed wing folds upon touching a droplet.mp4
- Video S3 Deformation of the seed wing, when rotating in the turbulent airflow.mp4
- Video S4 Seed wing fractured in the turbulent airflow.mp4
- Video S5 Natural seed falling.mp4
- Video S6 Bionic micro-flier falling.mp4
- Video S7 Bionic micro-flier flight in the turbulent airflow.mp4
